# Supplementary material for: Comparative Analysis of Volatile Profiles from Rosa gallica L. Flowers Using HS and SPME Extraction Coupled with GC-MS
Source: Foods. 2026 Jul 8;15(14):2425. doi: 10.3390/foods15142425 (PMC13409530; doi:10.3390/foods15142425)
Supplement: Supplementary file 1 [file foods-15-02425-s001.zip]

Archive with 1 entries (1 files):
- foods-4404567-supplementary.pdf
